# Supplementary material for: Use of Early Donated COVID-19 Convalescent Plasma Is Optimal to Preserve the Integrity of Lymphatic Endothelial Cells
Source: Pharmaceuticals (Basel). 2022 Mar 17;15(3):365. doi: 10.3390/ph15030365 (PMC8948637; doi:10.3390/ph15030365)
Supplement: Supplementary file 1 [file pharmaceuticals-15-00365-s001.zip]

Archive with 1 entries (1 files):
- pharmaceuticals-1621500-supplementary.pdf
